# Supplementary material for: Variation in Recombination Rate Is Shaped by Domestication and Environmental Conditions in Barley
Source: Mol Biol Evol. 2019 Jun 18;36(9):2029–39. doi: 10.1093/molbev/msz141 (PMC6736446; doi:10.1093/molbev/msz141)
Supplement: msz141_Supplementary_Data [file msz141_supplementary_data.zip]

Archive with 2 entries (2 files):
- Supplementary_Figures.pdf
- Supplementary_file_1.xlsx
