# Supplementary material for: Variation in Recombination Rate Is Shaped by Domestication and Environmental Conditions in Barley
Source: Mol Biol Evol. 2019 Jun 18;36(9):2029–39. doi: 10.1093/molbev/msz141 (PMC6736446; doi:10.1093/molbev/msz141)
Supplement: msz141_Supplementary_Data [file msz141_supplementary_data.zip › Supplementary_file_1.xlsx]

## Sheet: wild barley
GenBank_ID	Milner2018_ID	LONGITUTE (x)	LATITUDE (y)	Domestication status	Mid_Holocene_annual_mean_temperature	Mid_Holocene_annual_precipitation	Mid_Holocene_isothermality	Present_annual_mean_temperature	Present_annual_precipitation	Present_isothermality	Last_Glacial_Maximum_annual_mean_temperature	Last_Glacial_Maximum_annual_precipitaiton	Last_Glacial_Maximum_isothermality	Present annual mean solar radiation	elevation
FT144	ERX692555	34.6796	30.5718	wild barley	16.4856	189.369	37.6055	16.9888	170.404	46.3653	13.025	245.25	44.75	19648.7	843
FT572	ERX692608	35.633	30.667	wild barley	13.0229	379.152	36.9083	15.0662	284.358	43.2271	9.35	452	45	19487.1	1472
FT75	ERX692643	34.8881	31.4374	wild barley	18.409	391.523	40.8224	18.4292	314.85	44.6573	14.88	521.2	47	19367.9	461
FT340	ERX692575	34.7	31.5	wild barley	19.2343	404.352	39.6852	19.4967	338.5	45.1844	15.825	536	46.75	19188.9	164
HOR_8541	ERX2374009	34.75	31.5	wild barley	19.2139	403.843	40.1019	19.4529	334.481	45.5808	15.8	536	46.75	19146.1	168
HOR_8531	ERX2382219	34.62	31.58	wild barley	19.4321	456.062	38.6161	19.6099	389.286	45.0155	16.075	610.5	45.75	19281.4	84
HOR_8529	ERX2374019	34.9	31.6	wild barley	19.1435	473.694	40.9907	18.6207	382.185	45.6633	15.725	622.5	47	19324.4	278
HOR_9752	ERX2373971	34.93	31.65	wild barley	19.2019	510.99	41.0096	18.4657	409.817	45.5676	15.775	682.25	47.5	19311.9	332
HOR_8526	ERX2374022	35	31.68	wild barley	19.0528	527.84	40.9528	18.2	418.632	44.7572	15.575	688.5	47	19251.4	305
HOR_9751	ERX2374458	35	31.6833	wild barley	19.0454	530.528	40.9528	18.2	418.632	44.7572	15.575	688.5	47	19251.4	305
HOR_8577	ERX2374485	34.95	31.7	wild barley	19.3435	540.398	41.0648	18.5494	432.889	45.1741	15.95	722.25	47	19270.6	259
HOR_8557	ERX2373995	34.92	31.72	wild barley	19.4223	548	41.1161	18.825	441.455	45.3601	15.975	715.25	47.25	19262.1	213
HOR_8568	ERX2373987	35.2167	31.75	wild barley	17.0426	554.88	39.4135	16.8181	418.5	40.1165	13.45	756.5	45.25	19106.5	780
HOR_8546	ERX2374004	35.1667	31.7667	wild barley	17.0472	594.176	39.3214	16.7577	436.009	39.0415	13.45	801.5	45.25	19130.4	718
HOR_8535	ERX2374014	34.9667	31.8	wild barley	19.363	589.991	41.375	18.8192	468.577	44.5059	16	776	47.5	19214	207
HOR_8555	ERX2373996	35.0333	31.8167	wild barley	18.75	608.194	40.8482	18.2885	466.438	42.5436	15.52	808.6	46.8	19168.5	372
HOR_8524	ERX2374024	34.88	31.83	wild barley	19.3911	604.777	41.7232	19.3411	496.652	45.2634	16	801.5	48	19150.5	118
FT627	ERX692622	35.9	32.0167	wild barley	15.563	487.435	36.5283	16.1931	356.953	40.8811	11.94	662.8	42.4	19080.7	952
FT18	ERX692559	35.4	32.07	wild barley	19.9443	409.717	39.8774	19.7038	352.991	42.7617	16.25	585.75	44.5	19035.5	231
FT626	ERX692621	35.7167	32.1	wild barley	16.925	541.343	37.0849	17.2665	380.019	40.5021	13	781.5	42.5	19117.5	867
HOR_8570	ERX2373985	34.94	32.16	wild barley	19.5963	680.778	41.0648	19.5566	558.778	43.3835	16.26	902.8	48	18857.1	37
HOR_8547	ERX2374003	34.93	32.27	wild barley	19.6429	703.527	40.9732	19.5438	572.214	42.3205	16.36	925.2	47	18800.2	66
HOR_9754	ERX2374456	35	32.2833	wild barley	19.6509	711.944	40.9057	19.4661	567.84	42.773	16.35	943	47	18719.1	44
HOR_8534	ERX2374015	35.05	32.5833	wild barley	19.2694	728.963	37.9528	19.1161	592.179	41.0156	16.025	953.75	43.25	18482.7	156
HOR_9758	ERX2374453	35.5167	32.6	wild barley	20.9046	482.009	38.934	20.3891	411.094	43.4946	17.575	658	43.75	18478.9	215
HOR_8563	ERX2373991	35.55	32.62	wild barley	21.2849	467.104	39.434	20.6765	382.453	43.9017	17.7	664	43.75	18547.7	-194
HOR_8550	ERX2382217	35.55	32.7333	wild barley	21.3194	503.75	39.0943	20.4969	412.321	42.3504	17.9	685.75	43.75	18561.8	134
FT393	ERX692585	35.4453	32.7426	wild barley	20.3102	599.213	37.5648	19.3174	516.241	42.4485	17.175	804.5	42	18414.4	228
HOR_8538	ERX2374012	35.1	32.75	wild barley	19.6444	675.269	36.7593	19.2958	589.463	39.3319	16.3	884	41.6667	18458.8	61
FT56	ERX692603	35.66	32.78	wild barley	20.5282	515.945	38.9	19.6683	418.836	41.507	17.2	702.25	43.5	18715.2	51
HOR_9743	ERX2374463	35.5389	32.9247	wild barley	19.8243	665.822	37.1091	19.2667	553.518	40.1668	16.725	855.25	42	18290.7	224
HOR_8527	ERX2374021	35.5333	32.9667	wild barley	18.3926	758.546	35.2035	17.8817	668.381	39.4089	15.1	995.4	40	18145.3	587
HOR_9602	ERX2374467	35.6	32.97	wild barley	19.966	640.264	37.4906	19.2258	542.17	41.2871	16.6	840.75	42.25	18209.5	253
HOR_8561	ERX2373993	35.1	33.0667	wild barley	19.6789	770.263	38.3143	19.8409	620.479	39.5945	16.775	920.5	42.75	18220.1	NA
HOR_9757	ERX2374454	35.55	33.25	wild barley	17.8167	938.056	34.4907	17.7346	788.898	39.6616	14.375	1158.5	38.75	17913.9	780
FT175	ERX692558	35.6455	33.2511	wild barley	18.8872	771.046	36.4167	18.5971	642.528	41.3571	15.2333	970.833	40.8333	18041.8	188
FT219	ERX692560	35.7635	33.2872	wild barley	12.5248	1052.62	29.9541	13.5477	862.294	39.4889	9.3	1307.75	34	17940.3	1467
FT630	ERX692624	35.8667	33.4667	wild barley	11.3898	1033.97	29.9912	12.573	810.389	39.2384	7	1234.5	32.25	18020.4	1473
FT270	ERX692567	36.84	33.65	wild barley	15.6454	138.306	39.8611	16.6721	131.815	42.0905	11.625	148.25	43.5	18320	652
FT671	ERX692634	35.92	33.83	wild barley	14.7504	788.761	38.3982	15.9448	731.637	40.2384	11.325	856.25	41.75	17876.3	903
FT590	ERX692614	36.7	35.01	wild barley	17.125	502.625	36	18.1348	439.866	41.084	13.375	480.75	40.5	17551.2	364
FT589	ERX692613	37.01	35.03	wild barley	16.3973	344.027	37.8036	17.7553	300.241	40.4089	12.58	330.4	41.8	17829.7	474
FT268	ERX692566	38.88	35.17	wild barley	17.6544	190.684	35	18.5152	147.325	39.3414	13.6	152.25	40	18162.2	460
FT512	ERX692591	35.82	35.61	wild barley	18.5301	1046.67	31.6019	19.3329	863.361	35.6957	14.95	1063.5	36.5	17142.8	49
FT733	ERX692636	36.47	36.26	wild barley	17.9646	792.159	32.3186	19.1219	705.761	39.2032	14.04	825.8	37	17653.7	91
FT262	ERX692565	37.28	36.78	wild barley	16.1122	539.487	31.9739	16.8326	463.774	36.7099	11.98	539.2	35	17969.4	632
FT747	ERX692641	36.95	36.87	wild barley	15.8364	700.449	30.7542	16.7463	601.398	36.3325	11.65	699.25	33.75	17867.1	601
FT746	ERX692640	36.73	36.98	wild barley	16.5713	836.643	30.3565	17.4839	716.835	36.3263	12.34	850.8	33.4	17746.5	428
FT670	ERX692633	36.93	36.99	wild barley	14.1649	757.316	30	15.0991	644	34.566	9.96	759	32.8	17842.5	981
FT748	ERX692642	37.73	37.31	wild barley	16.2664	580.198	31.8103	17.6124	495.293	33.9093	11.88	557.6	33.8	17869	492
FT734	ERX692637	38.78	37.41	wild barley	16.2957	632.043	27.9828	16.5911	531.853	35.0187	11.92	566.2	29.8	17790.6	736
FT731	ERX692635	37.28	37.42	wild barley	14.0052	687.226	30.5304	14.8853	579.774	33.6553	9.74	672.2	32	17847.5	980
FT469	ERX692588	39.7	37.55	wild barley	14.5293	740.871	27.9138	14.7937	645.741	31.4208	10.16	644	29.4	17644.4	1047
FT735	ERX692638	39.95	37.79	wild barley	14.2632	773.702	27.7281	14.4246	663.86	30.0213	9.9	679	29.5	17552.5	1032
FT754	ERX692644	40	36.95	wild barley	16.9625	470.018	34.8304	18.3043	388.482	36.7209	12.675	385	37	17795.3	425
FT584	ERX692612	40.5	36.97	wild barley	16.9517	477.347	33.839	17.8189	406.492	39.3128	12.65	382.25	36.25	17792.8	434
FT470	ERX692589	40.77	37.33	wild barley	15.9313	736.026	28.9217	15.7783	663.687	31.8243	11.5167	633.833	30.8333	17397.5	884
FT592	ERX692615	41.09	37.07	wild barley	18.173	506.922	31	18.9136	441.922	37.9165	13.775	422.75	33.25	17534.9	478
FT741	ERX692639	41.45	37.68	wild barley	15.9008	733.763	28.2881	16.0603	687.907	30.2557	11.28	667	30	17418.1	702
FT232	ERX692563	41.65	36.42	wild barley	18.3871	467.457	28	18.521	446.638	33.0039	14.0833	365.333	31.3333	17813.6	579
FT581	ERX692610	41.72	37.97	wild barley	15.6296	768.13	27.7478	16.5104	683.739	32.2856	11.16	706.2	29.4	17275.8	786
FT632	ERX692626	42.07	37.08	wild barley	18.2783	623.217	28.2174	19.2572	558.174	35.4203	13.9	525.6	31	17594.4	537
FT582	ERX692611	42.1	37.09	wild barley	18.2754	630.544	28.3596	19.1899	564.518	35.2383	13.86	532.6	31	17598.8	552
FT595	ERX692616	42.17	36.33	wild barley	19.32	394.035	29.6435	20.7675	394.748	34.6968	15.05	312.25	33	17925	372
FT252	ERX692564	44.48	37.25	wild barley	10.8571	659.446	25.7946	10.8584	611.777	29.9318	6.06667	595.333	28.1667	17169.4	1346
FT660	ERX692631	45.7	36.75	wild barley	10.7777	487.143	30	12.2625	475.571	33.2912	6.4	428.25	33	16868.3	1491
FT229	ERX692562	44.15	36.4	wild barley	17.6607	857.08	29.6786	18.5593	785.295	32.2449	13.275	724.75	33	17538.1	857
FT507	ERX692590	43.42	36.38	wild barley	19.0043	608.817	33.9652	20.2427	577.087	34.148	14.725	500.75	37.75	17696	350
FT604	ERX692617	43.17	36.08	wild barley	19.3991	431.313	35	20.8458	426.817	34.5408	15.15	352	39	17846.4	313
FT880	ERX692650	47.03	35.27	wild barley	12.2	499.491	33	12.7701	490.693	37.9777	7.84	397.4	35.6	17192	1394
FT879	ERX692649	45.94	34.53	wild barley	15.7982	627.804	33.3571	17.1991	612.25	37.5889	11.525	477.75	37	17817.4	902
FT878	ERX692648	46.02	34.44	wild barley	14.692	616.664	33.8407	15.9839	607.345	37.3513	10.32	465.4	37	17852	1223
FT332	ERX692572	48.18	33.82	wild barley	12.8947	414.451	36	13.5307	400.15	41.093	8.7	294.2	40	17664.4	1599
FT657	ERX692629	52.52	29.61	wild barley	15.7849	288.991	40.934	17.7813	194.528	40.8378	11.55	261.5	46	19223.1	1548

## Sheet: landraces
GenBank_ID	Milner2018_ID	ID_landrace_longitude(x)	ID_landrace_latitude(y)
ZDM08692	ERX2583603	110.244	30.0524
ZDM00558	ERX2583432	114.071	34.03
HOR_11496	ERX2392764	8.25	40.725
HOR_1386	ERX2398022	20.85	39.9164
HOR_1690	ERX2397784	91.0997	29.6497
HOR_10546	ERX2375744	43.5014	41.8567
HOR_1476	ERX2397948	88.2164	28.4664
HOR_1029	ERX2394738	22.2664	37.6164
HOR_10945	ERX2397148	13.1	43.7167
HOR_10819	ERX2397394	45.3269	41.7256
HOR_21374	ERX2375141	87.25	27.5833
ZDM01340	ERX2583455	122.135	41.1348
BCC_140	ERX2275875	-6.85	30.9667
HOR_13427	ERX2392622	-7.86667	30.7
HOR_13522	ERX2392586	6.59167	44.7147
HOR_4280	ERX2384810	15.0997	37.5
HOR_1969	ERX2386003	91.0997	29.6497
HOR_1172	ERX2398333	23.7331	37.9831
ZDM07877	ERX2583588	102.244	37.33
HOR_1013	ERX2394754	22.8664	37.8164
HOR_1693	ERX2397781	91.0997	29.6497
HOR_2866	ERX2385367	58.9833	36.6167
HOR_11503	ERX2392757	8.205	40.7625
HOR_2833	ERX2385397	48.8167	34.5833
ZDM08883	ERX2583606	111.285	40.15
HOR_1716	ERX2397759	90.65	29.35
HOR_21560	ERX2375618	39.2333	36.15
BCC_185	ERX2275828	46.7333	24.65
HOR_1671	ERX2397798	16.25	39.2997
HOR_1510	ERX2397918	91.0997	29.6497
HOR_1131	ERX2398371	23.7714	35.4644
HOR_13452	ERX2395961	27.7975	42.8289
HOR_11197	ERX2393019	45.9781	41.4889
HOR_13444	ERX2392605	-5.55	34.8167
HOR_2841	ERX2385391	46.7833	37.6333
ZDM09047	ERX2583615	107.315	28.1836
HOR_10941	ERX2397151	13.0664	43.1331
HOR_1745	ERX2397732	91.7664	29.2664
ZDM00084	ERX2583424	117.154	38.1612
HOR_1486	ERX2397939	91.0997	29.6497
HOR_11564	ERX2396941	112.947	39.0639
ZDM00976	ERX2583443	108.18	32.3224
HOR_1559	ERX2397875	91.0997	29.6497
HOR_1746	ERX2397731	91.0997	29.6497
HOR_2849	ERX2385383	46.7833	37.6333
HOR_2834	ERX2385396	48.8167	34.5833
ZDM08796	ERX2583604	102.015	31.1648
HOR_1737	ERX2397740	23.6497	35.2997
HOR_1569	ERX2397866	89.64	28.48
HOR_10772	ERX2393221	12.7367	37.9403
HOR_1541	ERX2397892	91.0997	29.6497
HOR_1739	ERX2397738	21.9664	37.2331
HOR_2799	ERX2385428	48.8167	31.5333
BCC_212	ERX2275799	40.5667	34.9
BCC_1590	ERX2274921	13.3	42.5167
HOR_10556	ERX2375735	12.5	38.0167
HOR_10229	ERX2393441	16.3528	39.3331
BCC_89	ERX2275928	44.45	31.9667
HOR_2860	ERX2385372	58.9833	36.6167
HOR_10647	ERX2375657	44.9531	42.5475
HOR_1942	ERX2386022	22.3664	37.0664
HOR_1122	ERX2398380	24.9331	35.0664
HOR_1384	ERX2398024	22.5664	36.75
BCC_91	ERX2275926	43.4667	36.45
ZDM01580	ERX2583467	102.195	35.3
HOR_1773	ERX2397709	23.6497	35.2997
HOR_1278	ERX2398235	21.0664	39.7164
ZDM05215	ERX2583563	124.255	42.2624
ZDM08965	ERX2583610	106.255	26.21
HOR_12326	ERX2397265	-1.94472	52.4078
HOR_13809	ERX2393766	38.7833	35.75
HOR_1566	ERX2397868	90.8331	29.25
HOR_1145	ERX2398357	22.05	37.6
HOR_2874	ERX2385360	51.8667	35.6
ZDM02194	ERX2583493	118.082	33.3412
HOR_11568	ERX2396937	117.281	31.8636
HOR_11485	ERX2392777	9.18361	39.25
HOR_2857	ERX2385375	49.8333	36.6167
HOR_2850	ERX2385382	46.7833	37.6333
ZDM01888	ERX2583485	115.195	28.0224
ZDM04098	ERX2583554	97.3336	24.2512
HOR_1769	ERX2397712	88.4831	27.0664
HOR_11125	ERX2393055	7.55	44.7831
HOR_1313	ERX2394654	22.5331	39.6164
HOR_2788	ERX2385439	49.8333	31.5333
ZDM00413	ERX2583427	116.022	37.0748
BCC_163	ERX2275852	56.5	24.5
HOR_10640	ERX2375664	45.2186	42.5825
HOR_10884	ERX2397177	44.3331	41.8331
HOR_10234	ERX2393434	16.8	39.0664
HOR_14922	ERX2391723	87.35	27.3667
HOR_2805	ERX2385423	51.8667	33.5667
HOR_1748	ERX2397729	91.0997	29.6497
ZDM03172	ERX2583512	119.232	29.0412
ZDM00891	ERX2583440	109.18	35.2924
HOR_13519	ERX2392589	5.87944	44.7319
HOR_12402	ERX2392717	20.3331	41.8831
HOR_1812	ERX2397673	90.4	28.9664
HOR_1576	ERX2397859	91.0997	29.6497
HOR_11009	ERX2393089	12.2311	46.7422
